# Supplementary material for: Chromium Affects Mitochondrial Function, Leading to Apoptosis and Autophagy in Turtle Primary Hepatocytes
Source: Animals (Basel). 2024 Aug 19;14(16):2403. doi: 10.3390/ani14162403 (PMC11350686; doi:10.3390/ani14162403)
Supplement: Supplementary file 1 [file animals-14-02403-s001.zip]

Archive with 1 entries (1 files):
- animals-3130273-supplementary.pdf
